# Supplementary material for: ﻿Orobancheandryalae (Orobanchaceae): a new species from the Canary Islands
Source: PhytoKeys. 2025 Feb 20;252:275–85. doi: 10.3897/phytokeys.252.141300 (PMC11868799; doi:10.3897/phytokeys.252.141300)
Supplement: XML Treatment for Orobanche andryalae [file phytokeys.252.141300-treatment1.xml]

<!DOCTYPE tp:taxon-treatment
  PUBLIC "-//TaxonX//DTD Taxonomic Treatment Publishing DTD v0 20100105//EN" "tax-treatment-NSO.dtd">
<tp:taxon-treatment xmlns:tp="http://www.plazi.org/taxpub"><tp:treatment-meta><kwd-group><label>Taxon classification</label><kwd>
              <named-content content-type="kingdom">Plantae</named-content>
            </kwd><kwd>
              <named-content content-type="order">Lamiales</named-content>
            </kwd><kwd>
              <named-content content-type="family">Orobanchaceae</named-content>
            </kwd></kwd-group><mixed-citation publication-type="journal"><person-group><name><surname>Thorogood</surname><given-names>Chris J.</given-names></name><name><surname>Hernández González</surname><given-names>Matías</given-names></name><name><surname>Rumsey</surname><given-names>Fred J.</given-names></name><name><surname>Reyes-Betancort</surname><given-names>Jorge Alfredo</given-names></name></person-group><article-title>﻿<italic><tp:taxon-name><tp:taxon-name-part taxon-name-part-type="genus" reg="Orobanche">Orobanche</tp:taxon-name-part><tp:taxon-name-part taxon-name-part-type="species" reg="andryalae">andryalae</tp:taxon-name-part></tp:taxon-name></italic> (<tp:taxon-name><tp:taxon-name-part taxon-name-part-type="family">Orobanchaceae</tp:taxon-name-part></tp:taxon-name>): a new species from the Canary Islands</article-title><source>PhytoKeys</source><day>20</day><month>02</month><year>2025</year><volume>252</volume><fpage>275</fpage><lpage>285</lpage><pub-id pub-id-type="doi">10.3897/phytokeys.252.141300</pub-id></mixed-citation></tp:treatment-meta><tp:nomenclature><label>﻿</label><tp:taxon-name>
            <object-id xmlns:xlink="http://www.w3.org/1999/xlink" content-type="arpha" xlink:type="simple">9D4999B2-BB8A-5274-9E99-14F6898766F1</object-id>
            <tp:taxon-name-part taxon-name-part-type="genus" reg="Orobanche">Orobanche</tp:taxon-name-part>
            <tp:taxon-name-part taxon-name-part-type="species" reg="andryalae">andryalae</tp:taxon-name-part>
            <object-id xmlns:xlink="http://www.w3.org/1999/xlink" content-type="ipni" xlink:type="simple">urn:lsid:ipni.org:names:77356942-1</object-id>
          </tp:taxon-name><tp:taxon-authority>C.J.Thorogood, M. Hernández González, Rumsey &amp; Reyes-Bet.</tp:taxon-authority><tp:taxon-status xmlns:xlink="http://www.w3.org/1999/xlink" xlink:type="simple">sp. nov.</tp:taxon-status></tp:nomenclature><tp:treatment-sec sec-type="description" id="SECID0E5NAE"><title>Description.</title><p>Stems 6–16(25) cm, glandular-hairy, pale orange to light reddish-brown. Stem scarcely swollen below; subterranean bracts broadly triangular, yellow; those above (reduced leaves) rather sparse, brown, 8–15 mm. Flowers 5–15(20), arranged on the upper quarter or third of the stem, lax. Bracts 10–12 mm, rather shorter than the corolla, broadly triangular, brown, glandular-hairy. Calyx 5–7 mm with segments fused, strongly unequal (rarely entire), not exceeding the corolla tube. Corolla 10–15 mm, pale yellow with faint reddish veins and scattered glandular hairs, strongly cernuous when mature, remaining so in fruit, sometimes abruptly geniculate; upper lip bilobed; lower lip 3-lobed, the lateral lobes slightly exceeding the central; all lobes minutely-toothed. Filaments sparsely hairy below, glabrous above; inserted conspicuously (c.5 mm) above the corolla base; anthers ± glabrous. Stigma lobes touching, mid to dark red-orange.</p></tp:treatment-sec><tp:treatment-sec sec-type="material" id="SECID0EDOAE"><title>Type.</title><p>Lanzarote, Canary Islands, Haría (<named-content xmlns:xlink="http://www.w3.org/1999/xlink" content-type="dwc:verbatimCoordinates" xlink:type="simple"><named-content content-type="geo-json" specific-use="{&#34;type&#34;:&#34;Point&#34;,&#34;coordinates&#34;:[-13.505056,29.135389]}" id="NCID0EMOAE" xlink:type="simple">29°08'07.4"N, 13°30'18.2"W</named-content></named-content>); material grown from seed at the University of Oxford Botanic Garden, Oxford, United Kingdom; April 22, 2024. (holotype ORT 48576!), (isotype OXF! Barcode 00227715O).</p></tp:treatment-sec><tp:treatment-sec sec-type="distribution" id="SECID0EROAE"><title>Distribution, ecology and IUCN Red List status.</title><p>We examined <italic><tp:taxon-name><tp:taxon-name-part taxon-name-part-type="genus" reg="Orobanche">O.</tp:taxon-name-part><tp:taxon-name-part taxon-name-part-type="species" reg="andryalae">andryalae</tp:taxon-name-part></tp:taxon-name></italic> in two locations on the island of Lanzarote, with five specimens at a population near Yé (<named-content xmlns:xlink="http://www.w3.org/1999/xlink" content-type="dwc:verbatimCoordinates" xlink:type="simple"><named-content content-type="geo-json" specific-use="{&#34;type&#34;:&#34;Point&#34;,&#34;coordinates&#34;:[-13.492806,29.196139]}" id="NCID0EFPAE" xlink:type="simple">29°11'46.1"N, 13°29'34.1"W</named-content></named-content>), and about 40 in the other near Haría (<named-content xmlns:xlink="http://www.w3.org/1999/xlink" content-type="dwc:verbatimCoordinates" xlink:type="simple"><named-content content-type="geo-json" specific-use="{&#34;type&#34;:&#34;Point&#34;,&#34;coordinates&#34;:[-13.505056,29.135389]}" id="NCID0ENPAE" xlink:type="simple">29°08'07.4"N, 13°30'18.2"W</named-content></named-content>) in 2020, 2021 and 2022. The plant was also observed in the Valle de Guerra and Teno regions of north Tenerife. Because <italic><tp:taxon-name><tp:taxon-name-part taxon-name-part-type="genus" reg="Orobanche">O.</tp:taxon-name-part><tp:taxon-name-part taxon-name-part-type="species" reg="andryalae">andryalae</tp:taxon-name-part></tp:taxon-name></italic> is an annual, and based on observations of related species, we anticipate that numbers may fluctuate markedly from year to year (<xref ref-type="bibr" rid="B16">Rumsey and Thorogood 2023</xref>). <italic><tp:taxon-name><tp:taxon-name-part taxon-name-part-type="tribe" reg="Orobanche">Orobanche</tp:taxon-name-part></tp:taxon-name></italic> seed banks can, however, remain viable for decades (<xref ref-type="bibr" rid="B16">Rumsey and Thorogood 2023</xref>). Based on our current observations the species is likely to qualify for a threat status because of its restricted distribution, few locations and very low observed numbers and given that it co-occurs with its narrowly endemic host, <italic><tp:taxon-name><tp:taxon-name-part taxon-name-part-type="genus" reg="Andryala">Andryala</tp:taxon-name-part><tp:taxon-name-part taxon-name-part-type="species" reg="perezii">perezii</tp:taxon-name-part></tp:taxon-name></italic> on Lanzarote, and on <italic><tp:taxon-name><tp:taxon-name-part taxon-name-part-type="genus" reg="Andryala">A.</tp:taxon-name-part><tp:taxon-name-part taxon-name-part-type="species" reg="pinnatifida">pinnatifida</tp:taxon-name-part></tp:taxon-name></italic> on Tenerife (records on other endemic <tp:taxon-name><tp:taxon-name-part taxon-name-part-type="family">Asteraceae</tp:taxon-name-part></tp:taxon-name> including <italic><tp:taxon-name><tp:taxon-name-part taxon-name-part-type="genus" reg="Asteriscus">Asteriscus</tp:taxon-name-part><tp:taxon-name-part taxon-name-part-type="species" reg="intermedius">intermedius</tp:taxon-name-part></tp:taxon-name></italic> (DC.) Pit. &amp; Proust, <italic><tp:taxon-name><tp:taxon-name-part taxon-name-part-type="genus" reg="Asteriscus">A.</tp:taxon-name-part><tp:taxon-name-part taxon-name-part-type="species" reg="sericeus">sericeus</tp:taxon-name-part></tp:taxon-name></italic>, and <italic><tp:taxon-name><tp:taxon-name-part taxon-name-part-type="genus" reg="Crepis">Crepis</tp:taxon-name-part><tp:taxon-name-part taxon-name-part-type="species" reg="canariensis">canariensis</tp:taxon-name-part></tp:taxon-name></italic> (Sch.Bip.) Babc. ex Jenkins require further investigation). <italic><tp:taxon-name><tp:taxon-name-part taxon-name-part-type="genus" reg="Andryala">Andryala</tp:taxon-name-part><tp:taxon-name-part taxon-name-part-type="species" reg="perezii">perezii</tp:taxon-name-part></tp:taxon-name></italic> – the predominant host, is locally common within its restricted range (<xref ref-type="bibr" rid="B6">Ferreira et al. 2014</xref>) and further parasite populations are to be expected on Lanzarote (the apparent stronghold for the parasite). <italic><tp:taxon-name><tp:taxon-name-part taxon-name-part-type="genus" reg="Andryala">Andryala</tp:taxon-name-part><tp:taxon-name-part taxon-name-part-type="species" reg="perezii">perezii</tp:taxon-name-part></tp:taxon-name></italic> also occurs on Fuerteventura, where we have observed <italic><tp:taxon-name><tp:taxon-name-part taxon-name-part-type="genus" reg="Orobanche">O.</tp:taxon-name-part><tp:taxon-name-part taxon-name-part-type="species" reg="andryalae">andryalae</tp:taxon-name-part></tp:taxon-name></italic> (but here it was recorded on <italic><tp:taxon-name><tp:taxon-name-part taxon-name-part-type="genus" reg="Asteriscus">Asteriscus</tp:taxon-name-part><tp:taxon-name-part taxon-name-part-type="species" reg="sericeus">sericeus</tp:taxon-name-part></tp:taxon-name></italic>; this too, requires further examination). <italic><tp:taxon-name><tp:taxon-name-part taxon-name-part-type="genus" reg="Andryala">Andryala</tp:taxon-name-part><tp:taxon-name-part taxon-name-part-type="species" reg="pinnatifida">pinnatifida</tp:taxon-name-part></tp:taxon-name></italic>, a recorded host in Tenerife, occurs across the western Canary Islands, again indicating <italic><tp:taxon-name><tp:taxon-name-part taxon-name-part-type="genus" reg="Orobanche">O.</tp:taxon-name-part><tp:taxon-name-part taxon-name-part-type="species" reg="andryalae">andryalae</tp:taxon-name-part></tp:taxon-name></italic> may be under-recorded. We suggest that in the absence of long-term surveys, <italic><tp:taxon-name><tp:taxon-name-part taxon-name-part-type="genus" reg="Orobanche">O.</tp:taxon-name-part><tp:taxon-name-part taxon-name-part-type="species" reg="andryalae">andryalae</tp:taxon-name-part></tp:taxon-name></italic> should, for now, be treated as <abbrev xmlns:xlink="http://www.w3.org/1999/xlink" xlink:title="Data Deficient" id="ABBRID0EZUAE" xlink:type="simple">DD</abbrev> (Data Deficient) (<xref ref-type="bibr" rid="B11">IUCN 2001</xref>).</p></tp:treatment-sec><tp:treatment-sec sec-type="etymology" id="SECID0EBVAE"><title>Etymology.</title><p><italic><tp:taxon-name><tp:taxon-name-part taxon-name-part-type="genus" reg="Orobanche">Orobanche</tp:taxon-name-part><tp:taxon-name-part taxon-name-part-type="species" reg="andryalae">andryalae</tp:taxon-name-part></tp:taxon-name></italic> is named in accordance with its main host species, <italic><tp:taxon-name><tp:taxon-name-part taxon-name-part-type="genus" reg="Andryala">Andryala</tp:taxon-name-part><tp:taxon-name-part taxon-name-part-type="species" reg="perezii">perezii</tp:taxon-name-part></tp:taxon-name></italic>.</p></tp:treatment-sec><tp:treatment-sec sec-type="Taxonomic remarks" id="SECID0E4VAE"><title>Taxonomic remarks.</title><p><italic><tp:taxon-name><tp:taxon-name-part taxon-name-part-type="genus" reg="Orobanche">Orobanche</tp:taxon-name-part><tp:taxon-name-part taxon-name-part-type="species" reg="andryalae">andryalae</tp:taxon-name-part></tp:taxon-name></italic> can readily distinguished by its strongly cernuous corolla (Figs <xref ref-type="fig" rid="F1">1C</xref>, <xref ref-type="fig" rid="F2">2C</xref>, <xref ref-type="fig" rid="F3">3A</xref>, <xref ref-type="fig" rid="F4">4A</xref>), coloration, filament insertion (Figs <xref ref-type="fig" rid="F1">1K</xref>, <xref ref-type="fig" rid="F2">2D</xref>), and distinct host and ecology. Importantly, these characteristics remain stable under cultivation (Fig. <xref ref-type="fig" rid="F3">3A</xref>). The plant is distinct from <tp:taxon-name><tp:taxon-name-part taxon-name-part-type="genus" reg="Orobanche">O.</tp:taxon-name-part><tp:taxon-name-part taxon-name-part-type="species" reg="amethystea">amethystea</tp:taxon-name-part><tp:taxon-name-part taxon-name-part-type="infraspecific-rank">subsp.</tp:taxon-name-part><tp:taxon-name-part taxon-name-part-type="subspecies" reg="castellana">castellana</tp:taxon-name-part></tp:taxon-name>, which it is now clear does not occur in the Canary Islands, and we do not discuss further here. Rather, the closest taxon to <italic><tp:taxon-name><tp:taxon-name-part taxon-name-part-type="genus" reg="Orobanche">O.</tp:taxon-name-part><tp:taxon-name-part taxon-name-part-type="species" reg="andryalae">andryalae</tp:taxon-name-part></tp:taxon-name></italic> appears to be <italic><tp:taxon-name><tp:taxon-name-part taxon-name-part-type="genus" reg="Orobanche">O.</tp:taxon-name-part><tp:taxon-name-part taxon-name-part-type="species" reg="calendulae">calendulae</tp:taxon-name-part></tp:taxon-name></italic>, which is a somewhat confused taxon, originally documented from Algeria (<xref ref-type="bibr" rid="B14">Pomel 1874</xref>), and since recorded from Madeira, Morocco, Portugal and Spain (<xref ref-type="bibr" rid="B3">Chater and Webb 1972</xref>), and Tunisia (<xref ref-type="bibr" rid="B5">El Mokni et al. 2023</xref>). <italic><tp:taxon-name><tp:taxon-name-part taxon-name-part-type="genus" reg="Orobanche">Orobanche</tp:taxon-name-part><tp:taxon-name-part taxon-name-part-type="species" reg="calendulae">calendulae</tp:taxon-name-part></tp:taxon-name></italic> has marked host specificity and ecology, growing on relatives of the <italic><tp:taxon-name><tp:taxon-name-part taxon-name-part-type="genus" reg="Calendula">Calendula</tp:taxon-name-part><tp:taxon-name-part taxon-name-part-type="species" reg="suffruticosa">suffruticosa</tp:taxon-name-part></tp:taxon-name></italic> aggregate on sea cliffs. <xref ref-type="bibr" rid="B1">Beck-Mannagetta (1930)</xref> also recognised a similar entity, <italic><tp:taxon-name><tp:taxon-name-part taxon-name-part-type="genus" reg="Orobanche">Orobanche</tp:taxon-name-part><tp:taxon-name-part taxon-name-part-type="species" reg="mauretanica">mauretanica</tp:taxon-name-part></tp:taxon-name></italic> Beck, mainly on the basis of distinct calyx characteristics: connate in <italic><tp:taxon-name><tp:taxon-name-part taxon-name-part-type="genus" reg="Orobanche">O.</tp:taxon-name-part><tp:taxon-name-part taxon-name-part-type="species" reg="mauretanica">mauretanica</tp:taxon-name-part></tp:taxon-name></italic> and entire, or bifid and free in <italic><tp:taxon-name><tp:taxon-name-part taxon-name-part-type="genus" reg="Orobanche">O.</tp:taxon-name-part><tp:taxon-name-part taxon-name-part-type="species" reg="calendulae">calendulae</tp:taxon-name-part></tp:taxon-name></italic>. He described a variety of <tp:taxon-name><tp:taxon-name-part taxon-name-part-type="genus" reg="Orobanche">O.</tp:taxon-name-part><tp:taxon-name-part taxon-name-part-type="species" reg="mauretanica">mauretanica</tp:taxon-name-part><tp:taxon-name-part taxon-name-part-type="authority">that he named</tp:taxon-name-part><tp:taxon-name-part taxon-name-part-type="infraspecific-rank">var.</tp:taxon-name-part><tp:taxon-name-part taxon-name-part-type="variety" reg="calendulae">calendulae</tp:taxon-name-part></tp:taxon-name>, from the Algarve region of Portugal, which is parasitic on <italic><tp:taxon-name><tp:taxon-name-part taxon-name-part-type="genus" reg="Calendula">Calendula</tp:taxon-name-part><tp:taxon-name-part taxon-name-part-type="species" reg="suffruticosa">suffruticosa</tp:taxon-name-part></tp:taxon-name></italic>. <xref ref-type="bibr" rid="B10">Greuter et al. (1989)</xref>, however, synonymised <italic><tp:taxon-name><tp:taxon-name-part taxon-name-part-type="genus" reg="Orobanche">O.</tp:taxon-name-part><tp:taxon-name-part taxon-name-part-type="species" reg="mauretanica">mauretanica</tp:taxon-name-part></tp:taxon-name></italic> under <italic><tp:taxon-name><tp:taxon-name-part taxon-name-part-type="genus" reg="Orobanche">Orobanche</tp:taxon-name-part><tp:taxon-name-part taxon-name-part-type="species" reg="calendulae">calendulae</tp:taxon-name-part></tp:taxon-name></italic>, a decision that has been followed rather inconsistently; since that time, floras have also differed somewhat in their descriptions of <italic><tp:taxon-name><tp:taxon-name-part taxon-name-part-type="genus" reg="Orobanche">Orobanche</tp:taxon-name-part><tp:taxon-name-part taxon-name-part-type="species" reg="calendulae">calendulae</tp:taxon-name-part></tp:taxon-name></italic>. For example, both Flora Europaea (<xref ref-type="bibr" rid="B3">Chater and Webb 1972</xref>) and Flora Iberica (<xref ref-type="bibr" rid="B7">Foley 2001</xref>), describe equal calyx segments that are fused at the base; we note that the calyx segments in the holotype from Algeria are bifid but somewhat unequal; in the type description, they are reported to be entire or bifid (<xref ref-type="bibr" rid="B14">Pomel 1874</xref>).</p><fig id="F1" position="float" orientation="portrait"><object-id xmlns:xlink="http://www.w3.org/1999/xlink" content-type="doi" xlink:type="simple">10.3897/phytokeys.252.141300.figure1</object-id><object-id xmlns:xlink="http://www.w3.org/1999/xlink" content-type="arpha" xlink:type="simple">8F0EB431-3C88-50F0-B3E4-2AD338C1056F</object-id><label>Figure 1.</label><caption><p><bold>A</bold><italic><tp:taxon-name><tp:taxon-name-part taxon-name-part-type="genus" reg="Orobanche">Orobanche</tp:taxon-name-part><tp:taxon-name-part taxon-name-part-type="species" reg="minor">minor</tp:taxon-name-part></tp:taxon-name></italic> habit <bold>B</bold><italic><tp:taxon-name><tp:taxon-name-part taxon-name-part-type="genus" reg="Orobanche">O.</tp:taxon-name-part><tp:taxon-name-part taxon-name-part-type="species" reg="andryalae">andryalae</tp:taxon-name-part></tp:taxon-name></italic> habit <bold>C</bold><italic><tp:taxon-name><tp:taxon-name-part taxon-name-part-type="genus" reg="Orobanche">O.</tp:taxon-name-part><tp:taxon-name-part taxon-name-part-type="species" reg="andryalae">andryalae</tp:taxon-name-part></tp:taxon-name></italic> corolla in profile <bold>D</bold><italic><tp:taxon-name><tp:taxon-name-part taxon-name-part-type="genus" reg="Orobanche">O.</tp:taxon-name-part><tp:taxon-name-part taxon-name-part-type="species" reg="minor">minor</tp:taxon-name-part></tp:taxon-name></italic> corolla in profile <bold>E</bold><italic><tp:taxon-name><tp:taxon-name-part taxon-name-part-type="genus" reg="Orobanche">O.</tp:taxon-name-part><tp:taxon-name-part taxon-name-part-type="species" reg="andryalae">andryalae</tp:taxon-name-part></tp:taxon-name></italic> whole plant <bold>F, G</bold> calyx and bract of <italic><tp:taxon-name><tp:taxon-name-part taxon-name-part-type="genus" reg="Orobanche">O.</tp:taxon-name-part><tp:taxon-name-part taxon-name-part-type="species" reg="andryalae">andryalae</tp:taxon-name-part></tp:taxon-name></italic><bold>H, I</bold> calyx and bract of <italic><tp:taxon-name><tp:taxon-name-part taxon-name-part-type="genus" reg="Orobanche">O.</tp:taxon-name-part><tp:taxon-name-part taxon-name-part-type="species" reg="minor">minor</tp:taxon-name-part></tp:taxon-name></italic><bold>J, K</bold><italic><tp:taxon-name><tp:taxon-name-part taxon-name-part-type="genus" reg="Orobanche">O.</tp:taxon-name-part><tp:taxon-name-part taxon-name-part-type="species" reg="andryalae">andryalae</tp:taxon-name-part></tp:taxon-name></italic> corolla in profile with cross section; arrow indicates filament insertion point <bold>L, M</bold><italic><tp:taxon-name><tp:taxon-name-part taxon-name-part-type="genus" reg="Orobanche">O.</tp:taxon-name-part><tp:taxon-name-part taxon-name-part-type="species" reg="minor">minor</tp:taxon-name-part></tp:taxon-name></italic> corolla in profile with cross section; arrow indicates filament insertion point <bold>N</bold> carpel and stigma of <italic><tp:taxon-name><tp:taxon-name-part taxon-name-part-type="genus" reg="Orobanche">O.</tp:taxon-name-part><tp:taxon-name-part taxon-name-part-type="species" reg="minor">minor</tp:taxon-name-part></tp:taxon-name></italic><bold>O</bold> carpel and stigma of <italic><tp:taxon-name><tp:taxon-name-part taxon-name-part-type="genus" reg="Orobanche">O.</tp:taxon-name-part><tp:taxon-name-part taxon-name-part-type="species" reg="andryalae">andryalae</tp:taxon-name-part></tp:taxon-name></italic><bold>P</bold> stamen of <italic><tp:taxon-name><tp:taxon-name-part taxon-name-part-type="genus" reg="Orobanche">O.</tp:taxon-name-part><tp:taxon-name-part taxon-name-part-type="species" reg="andryalae">andryalae</tp:taxon-name-part></tp:taxon-name></italic><bold>Q</bold> Stamen of <italic><tp:taxon-name><tp:taxon-name-part taxon-name-part-type="genus" reg="Orobanche">O.</tp:taxon-name-part><tp:taxon-name-part taxon-name-part-type="species" reg="minor">minor</tp:taxon-name-part></tp:taxon-name></italic>. Scale bars: 15 mm (<bold>A, B</bold>); 7.5 mm (<bold>C, D</bold>); 15 mm (<bold>E</bold>); 15 mm (<bold>F, M</bold>); 5 mm (<bold>N–O</bold>); 4 mm (<bold>P, Q</bold>).</p></caption><graphic xmlns:xlink="http://www.w3.org/1999/xlink" xlink:href="phytokeys-252-275_article-141300__-g001.jpg" position="float" orientation="portrait" xlink:type="simple" id="oo_1256396.jpg"><uri content-type="original_file" xlink:type="simple">https://binary.pensoft.net/fig/1256396</uri></graphic></fig><fig id="F2" position="float" orientation="portrait"><object-id xmlns:xlink="http://www.w3.org/1999/xlink" content-type="doi" xlink:type="simple">10.3897/phytokeys.252.141300.figure2</object-id><object-id xmlns:xlink="http://www.w3.org/1999/xlink" content-type="arpha" xlink:type="simple">9A959824-69CA-5F0F-9CD6-31F98B38D096</object-id><label>Figure 2.</label><caption><p><italic><tp:taxon-name><tp:taxon-name-part taxon-name-part-type="genus" reg="Orobanche">Orobanche</tp:taxon-name-part><tp:taxon-name-part taxon-name-part-type="species" reg="andryalae">andryalae</tp:taxon-name-part></tp:taxon-name></italic><bold>A</bold> habit <bold>B</bold> lower stem <bold>C</bold> corolla <bold>D</bold> corolla cross section <bold>E</bold> carpel <bold>F</bold> stamen <bold>G</bold> calyx lobe <bold>H</bold> bract.</p></caption><graphic xmlns:xlink="http://www.w3.org/1999/xlink" xlink:href="phytokeys-252-275_article-141300__-g002.jpg" position="float" orientation="portrait" xlink:type="simple" id="oo_1256397.jpg"><uri content-type="original_file" xlink:type="simple">https://binary.pensoft.net/fig/1256397</uri></graphic></fig><fig id="F3" position="float" orientation="portrait"><object-id xmlns:xlink="http://www.w3.org/1999/xlink" content-type="doi" xlink:type="simple">10.3897/phytokeys.252.141300.figure3</object-id><object-id xmlns:xlink="http://www.w3.org/1999/xlink" content-type="arpha" xlink:type="simple">68603091-D659-5DAC-A731-6DDE2A295250</object-id><label>Figure 3.</label><caption><p><bold>A</bold><italic><tp:taxon-name><tp:taxon-name-part taxon-name-part-type="genus" reg="Orobanche">Orobanche</tp:taxon-name-part><tp:taxon-name-part taxon-name-part-type="species" reg="andryalae">andryalae</tp:taxon-name-part></tp:taxon-name></italic> in cultivation at the University of Oxford Botanic Garden <bold>B</bold><italic><tp:taxon-name><tp:taxon-name-part taxon-name-part-type="genus" reg="Orobanche">O.</tp:taxon-name-part><tp:taxon-name-part taxon-name-part-type="species" reg="amethystea">amethystea</tp:taxon-name-part></tp:taxon-name></italic> in the Algarve, Portugal <bold>C</bold><italic><tp:taxon-name><tp:taxon-name-part taxon-name-part-type="genus" reg="Orobanche">O.</tp:taxon-name-part><tp:taxon-name-part taxon-name-part-type="species" reg="calendulae">calendulae</tp:taxon-name-part></tp:taxon-name></italic> in the Algarve, Portugal <bold>D</bold> the habitat of <italic><tp:taxon-name><tp:taxon-name-part taxon-name-part-type="genus" reg="Orobanche">O.</tp:taxon-name-part><tp:taxon-name-part taxon-name-part-type="species" reg="andryalae">andryalae</tp:taxon-name-part></tp:taxon-name></italic> in Lanzarote: volcanic cliffs (Famara area, northern Lanzarote) <bold>E</bold><italic><tp:taxon-name><tp:taxon-name-part taxon-name-part-type="genus" reg="Orobanche">O.</tp:taxon-name-part><tp:taxon-name-part taxon-name-part-type="species" reg="andryalae">andryalae</tp:taxon-name-part></tp:taxon-name></italic> in Lanzarote, with its host plant <italic><tp:taxon-name><tp:taxon-name-part taxon-name-part-type="genus" reg="Andryala">Andryala</tp:taxon-name-part><tp:taxon-name-part taxon-name-part-type="species" reg="perezii">perezii</tp:taxon-name-part></tp:taxon-name></italic><bold>F</bold><italic><tp:taxon-name><tp:taxon-name-part taxon-name-part-type="genus" reg="Orobanche">O.</tp:taxon-name-part><tp:taxon-name-part taxon-name-part-type="species" reg="andryalae">andryalae</tp:taxon-name-part></tp:taxon-name></italic> collected from Fuerteventura (putatively parasitising <italic><tp:taxon-name><tp:taxon-name-part taxon-name-part-type="genus" reg="Asteriscus">Asteriscus</tp:taxon-name-part><tp:taxon-name-part taxon-name-part-type="species" reg="sericeus">sericeus</tp:taxon-name-part></tp:taxon-name></italic>) <bold>G, H</bold><italic><tp:taxon-name><tp:taxon-name-part taxon-name-part-type="genus" reg="Orobanche">O.</tp:taxon-name-part><tp:taxon-name-part taxon-name-part-type="species" reg="andryalae">andryalae</tp:taxon-name-part></tp:taxon-name></italic> in northwest Tenerife growing on <italic><tp:taxon-name><tp:taxon-name-part taxon-name-part-type="genus" reg="Andryala">Andryala</tp:taxon-name-part><tp:taxon-name-part taxon-name-part-type="species" reg="pinnatifida">pinnatifida</tp:taxon-name-part></tp:taxon-name></italic> (the corolla dorsal line of the specimen in H is atypical in being less conspicuously cernuous).</p></caption><graphic xmlns:xlink="http://www.w3.org/1999/xlink" xlink:href="phytokeys-252-275_article-141300__-g003.jpg" position="float" orientation="portrait" xlink:type="simple" id="oo_1256398.jpg"><uri content-type="original_file" xlink:type="simple">https://binary.pensoft.net/fig/1256398</uri></graphic></fig><fig id="F4" position="float" orientation="portrait"><object-id xmlns:xlink="http://www.w3.org/1999/xlink" content-type="doi" xlink:type="simple">10.3897/phytokeys.252.141300.figure4</object-id><object-id xmlns:xlink="http://www.w3.org/1999/xlink" content-type="arpha" xlink:type="simple">7D10AE33-5AC6-5EA7-9C69-6966A57963A2</object-id><label>Figure 4.</label><caption><p>Corollas in profile <bold>A</bold><italic><tp:taxon-name><tp:taxon-name-part taxon-name-part-type="genus" reg="Orobanche">O.</tp:taxon-name-part><tp:taxon-name-part taxon-name-part-type="species" reg="andryalae">andryalae</tp:taxon-name-part></tp:taxon-name></italic><bold>B</bold><italic><tp:taxon-name><tp:taxon-name-part taxon-name-part-type="genus" reg="Orobanche">O.</tp:taxon-name-part><tp:taxon-name-part taxon-name-part-type="species" reg="amethystea">amethystea</tp:taxon-name-part></tp:taxon-name></italic><bold>C</bold><italic><tp:taxon-name><tp:taxon-name-part taxon-name-part-type="genus" reg="Orobanche">O.</tp:taxon-name-part><tp:taxon-name-part taxon-name-part-type="species" reg="calendulae">calendulae</tp:taxon-name-part></tp:taxon-name></italic>. Note the scale is indicative only, as corolla length is variable.</p></caption><graphic xmlns:xlink="http://www.w3.org/1999/xlink" xlink:href="phytokeys-252-275_article-141300__-g004.jpg" position="float" orientation="portrait" xlink:type="simple" id="oo_1256399.jpg"><uri content-type="original_file" xlink:type="simple">https://binary.pensoft.net/fig/1256399</uri></graphic></fig><p>The first author (CJT) has observed <italic><tp:taxon-name><tp:taxon-name-part taxon-name-part-type="tribe" reg="Orobanche">Orobanche</tp:taxon-name-part></tp:taxon-name></italic> populations on sea cliffs in the Algarve growing on <italic><tp:taxon-name><tp:taxon-name-part taxon-name-part-type="genus" reg="Calendula">C.</tp:taxon-name-part><tp:taxon-name-part taxon-name-part-type="species" reg="suffruticosa">suffruticosa</tp:taxon-name-part></tp:taxon-name></italic> (Fig. <xref ref-type="fig" rid="F3">3C</xref>, <xref ref-type="fig" rid="F4">4C</xref>) that may pertain to Beck’s <tp:taxon-name><tp:taxon-name-part taxon-name-part-type="genus" reg="Orobanche">O.</tp:taxon-name-part><tp:taxon-name-part taxon-name-part-type="species" reg="mauretanica">mauretanica</tp:taxon-name-part><tp:taxon-name-part taxon-name-part-type="infraspecific-rank">var.</tp:taxon-name-part><tp:taxon-name-part taxon-name-part-type="variety" reg="calendulae">calendulae</tp:taxon-name-part></tp:taxon-name> (= <italic><tp:taxon-name><tp:taxon-name-part taxon-name-part-type="genus" reg="Orobanche">O.</tp:taxon-name-part><tp:taxon-name-part taxon-name-part-type="species" reg="calendulae">calendulae</tp:taxon-name-part></tp:taxon-name></italic>). These plants possess pale orange stems, whitish corolla with violet pigmentation, reddish stigmas, apically filiform calyx lobes, and flowers arranged over most of the stem. These features appear to be consistent with the holotype of <italic><tp:taxon-name><tp:taxon-name-part taxon-name-part-type="genus" reg="Orobanche">O.</tp:taxon-name-part><tp:taxon-name-part taxon-name-part-type="species" reg="calendulae">calendulae</tp:taxon-name-part></tp:taxon-name></italic> (<xref ref-type="bibr" rid="B14">Pomel 1874</xref>). But to complicate matters further, this plant (<italic><tp:taxon-name><tp:taxon-name-part taxon-name-part-type="genus" reg="Orobanche">O.</tp:taxon-name-part><tp:taxon-name-part taxon-name-part-type="species" reg="calendulae">calendulae</tp:taxon-name-part></tp:taxon-name></italic> s.l.) co-occurs in the Algarve with <italic><tp:taxon-name><tp:taxon-name-part taxon-name-part-type="genus" reg="Orobanche">O.</tp:taxon-name-part><tp:taxon-name-part taxon-name-part-type="species" reg="minor">minor</tp:taxon-name-part></tp:taxon-name></italic> (on various hosts), <italic><tp:taxon-name><tp:taxon-name-part taxon-name-part-type="genus" reg="Orobanche">O.</tp:taxon-name-part><tp:taxon-name-part taxon-name-part-type="species" reg="litorea">litorea</tp:taxon-name-part></tp:taxon-name></italic> Guss. (on <italic><tp:taxon-name><tp:taxon-name-part taxon-name-part-type="genus" reg="Plantago">Plantago</tp:taxon-name-part></tp:taxon-name></italic>), <italic><tp:taxon-name><tp:taxon-name-part taxon-name-part-type="genus" reg="Orobanche">O.</tp:taxon-name-part><tp:taxon-name-part taxon-name-part-type="species" reg="balsensis">balsensis</tp:taxon-name-part></tp:taxon-name></italic> (J.A.Guim.) Carlón, M.Laínz, Moreno Mor. &amp; Ó.Sánchez (on <italic><tp:taxon-name><tp:taxon-name-part taxon-name-part-type="genus" reg="Carlina">Carlina</tp:taxon-name-part></tp:taxon-name></italic>), and interestingly, <italic><tp:taxon-name><tp:taxon-name-part taxon-name-part-type="genus" reg="Orobanche">O.</tp:taxon-name-part><tp:taxon-name-part taxon-name-part-type="species" reg="amethystea">amethystea</tp:taxon-name-part></tp:taxon-name></italic> (on <italic><tp:taxon-name><tp:taxon-name-part taxon-name-part-type="genus" reg="Eryngium">Eryngium</tp:taxon-name-part><tp:taxon-name-part taxon-name-part-type="species" reg="campestre">campestre</tp:taxon-name-part></tp:taxon-name></italic>) (Fig. <xref ref-type="fig" rid="F3">3B</xref>, <xref ref-type="fig" rid="F4">4B</xref>); Beck-Mannagetta also recognised a form of <italic><tp:taxon-name><tp:taxon-name-part taxon-name-part-type="genus" reg="Orobanche">O.</tp:taxon-name-part><tp:taxon-name-part taxon-name-part-type="species" reg="mauritanica">mauritanica</tp:taxon-name-part></tp:taxon-name></italic> on <italic><tp:taxon-name><tp:taxon-name-part taxon-name-part-type="genus" reg="Eryngium">Eryngium</tp:taxon-name-part><tp:taxon-name-part taxon-name-part-type="species" reg="campestre">campestre</tp:taxon-name-part></tp:taxon-name></italic> in the Algarve (‘forma <tp:taxon-name><tp:taxon-name-part taxon-name-part-type="genus" reg="Eryngium"/><tp:taxon-name-part taxon-name-part-type="species" reg="campestre"/><tp:taxon-name-part taxon-name-part-type="form" reg="dioristha">dioristha</tp:taxon-name-part></tp:taxon-name>’). Presumably this form in fact pertains to <italic><tp:taxon-name><tp:taxon-name-part taxon-name-part-type="genus" reg="Orobanche">O.</tp:taxon-name-part><tp:taxon-name-part taxon-name-part-type="species" reg="amethystea">amethystea</tp:taxon-name-part></tp:taxon-name></italic>, but in the absence of material to examine, this remains a mystery. Again, this demonstrates the nontrivial historical confusion surrounding the taxa in this area, and the importance of examining a range of characters, as well as ecology and host identity when describing <tp:taxon-name><tp:taxon-name-part taxon-name-part-type="genus" reg="Orobanche">Orobanche</tp:taxon-name-part><tp:taxon-name-part taxon-name-part-type="infraspecific-rank">Subsection</tp:taxon-name-part><tp:taxon-name-part taxon-name-part-type="subsection" reg="Minores">Minores</tp:taxon-name-part></tp:taxon-name>.</p><p>Furthermore, we should note that populations of an unexamined entity in the Subsection <tp:taxon-name><tp:taxon-name-part taxon-name-part-type="genus" reg="Orobanche"/><tp:taxon-name-part taxon-name-part-type="subsection" reg="Minores">Minores</tp:taxon-name-part></tp:taxon-name> in Madeira also grow on <italic><tp:taxon-name><tp:taxon-name-part taxon-name-part-type="genus" reg="Andryala">Andryala</tp:taxon-name-part></tp:taxon-name></italic>, in this case <italic><tp:taxon-name><tp:taxon-name-part taxon-name-part-type="genus" reg="Andryala">A.</tp:taxon-name-part><tp:taxon-name-part taxon-name-part-type="species" reg="glandulosa">glandulosa</tp:taxon-name-part></tp:taxon-name></italic> Lam. which is endemic to Madeira, Porto Santo and the Desertas. These plants have puberulent, yellowish stems, rather flat-backed corollas, long, apically filiform calyx lobes, and pinkish stigma lobes. Despite their Macaronesian distribution and host, they are clearly distinct from the Canary Island plant under consideration. They do, however, show a superficial similarity to <italic><tp:taxon-name><tp:taxon-name-part taxon-name-part-type="genus" reg="Orobanche">O.</tp:taxon-name-part><tp:taxon-name-part taxon-name-part-type="species" reg="litorea">litorea</tp:taxon-name-part></tp:taxon-name></italic>, and deserve further attention.</p><p>Notwithstanding the confusion surrounding the Subsection <tp:taxon-name><tp:taxon-name-part taxon-name-part-type="genus" reg="Orobanche"/><tp:taxon-name-part taxon-name-part-type="subsection" reg="Minores">Minores</tp:taxon-name-part></tp:taxon-name>, none of the taxonomic entities considered hitherto in this complex possess the stable combination of features we observe in <italic><tp:taxon-name><tp:taxon-name-part taxon-name-part-type="genus" reg="Orobanche">Orobanche</tp:taxon-name-part><tp:taxon-name-part taxon-name-part-type="species" reg="andryalae">andryalae</tp:taxon-name-part></tp:taxon-name></italic> in the Canary Islands: a markedly cernuous corolla, high filament insertion and yellowish-orange colouration with a reddish stigma, and specificity for <italic><tp:taxon-name><tp:taxon-name-part taxon-name-part-type="genus" reg="Andryala">Andryala</tp:taxon-name-part></tp:taxon-name></italic> spp. on thermophilous volcanic substrates (Fig. <xref ref-type="fig" rid="F3">3D</xref>). In advance of a well-resolved phylogeny, it is important that taxonomic entities in the Subsection <tp:taxon-name><tp:taxon-name-part taxon-name-part-type="genus" reg="Orobanche"/><tp:taxon-name-part taxon-name-part-type="subsection" reg="Minores">Minores</tp:taxon-name-part></tp:taxon-name> are characterised morphologically and ecologically, to enable robust sampling and nomenclature.</p></tp:treatment-sec><ref-list><ref id="B16"><mixed-citation xmlns:xlink="http://www.w3.org/1999/xlink" xlink:type="simple"><person-group><name name-style="western"><surname>Rumsey</surname><given-names>FJ</given-names></name><name name-style="western"><surname>Thorogood</surname><given-names>CJ</given-names></name></person-group> (<year>2023</year>) <article-title>The shifting ecology and distribution of one of Britain’s rarest plants: <italic><tp:taxon-name><tp:taxon-name-part taxon-name-part-type="genus">Orobanche</tp:taxon-name-part><tp:taxon-name-part taxon-name-part-type="species">picridis</tp:taxon-name-part></tp:taxon-name></italic> (<tp:taxon-name><tp:taxon-name-part taxon-name-part-type="family">Orobanchaceae</tp:taxon-name-part></tp:taxon-name>).</article-title><source>British &amp; Irish Botany</source><volume>5</volume>(<issue>3</issue>): <fpage>303</fpage>–<lpage>319</lpage>.</mixed-citation></ref><ref id="B6"><mixed-citation xmlns:xlink="http://www.w3.org/1999/xlink" xlink:type="simple"><person-group><name name-style="western"><surname>Ferreira</surname><given-names>MZ</given-names></name><name name-style="western"><surname>Álvarez Fernández</surname><given-names>I</given-names></name><name name-style="western"><surname>Jardim</surname><given-names>R</given-names></name><name name-style="western"><surname>Menezes de Sequeira</surname><given-names>M</given-names></name></person-group> (<year>2014</year>) <article-title><italic><tp:taxon-name><tp:taxon-name-part taxon-name-part-type="genus">Andryala</tp:taxon-name-part><tp:taxon-name-part taxon-name-part-type="species">perezii</tp:taxon-name-part></tp:taxon-name></italic> (<tp:taxon-name><tp:taxon-name-part taxon-name-part-type="family">Asteraceae</tp:taxon-name-part></tp:taxon-name>), a New Species from the Canary Islands.</article-title><source>Novon: A Journal for Botanical Nomenclature</source><volume>23</volume>(<issue>2</issue>): <fpage>147</fpage>–<lpage>156</lpage>. <ext-link xlink:href="10.3417/2010119" ext-link-type="doi" xlink:type="simple">https://doi.org/10.3417/2010119</ext-link></mixed-citation></ref><ref id="B11"><mixed-citation xmlns:xlink="http://www.w3.org/1999/xlink" xlink:type="simple">IUCN (<year>2001</year>) Red List categories and criteria, version 3.1; IUCN Species, Survival Commission (SSC). IUCN, Gland, Switzerland.</mixed-citation></ref><ref id="B14"><mixed-citation xmlns:xlink="http://www.w3.org/1999/xlink" xlink:type="simple"><person-group><name name-style="western"><surname>Pomel</surname><given-names>AN</given-names></name></person-group> (<year>1874</year>) <article-title>Nouveaux matériaux pour la flore atlantique. Paris.</article-title><source>Bulletin de la Société des Sciences Physiques, Naturelles et Climatologiques de l’Algérie</source><volume>11</volume>: <fpage>1</fpage>–<lpage>260</lpage>.</mixed-citation></ref><ref id="B3"><mixed-citation xmlns:xlink="http://www.w3.org/1999/xlink" xlink:type="simple"><person-group><name name-style="western"><surname>Chater</surname><given-names>AO</given-names></name><name name-style="western"><surname>Webb</surname><given-names>DA</given-names></name></person-group> (<year>1972</year>) <article-title><italic><tp:taxon-name><tp:taxon-name-part taxon-name-part-type="tribe">Orobanche</tp:taxon-name-part></tp:taxon-name></italic> L.</article-title> In: <person-group><name name-style="western"><surname>Tutin</surname><given-names>TG</given-names></name></person-group> (<role>Ed.</role>) <issue-title>Flora Europaea 3.</issue-title><source>Cambridge University Press, Cambridge</source>, <fpage>286</fpage>–<lpage>293</lpage>.</mixed-citation></ref><ref id="B5"><mixed-citation xmlns:xlink="http://www.w3.org/1999/xlink" xlink:type="simple"><person-group><name name-style="western"><surname>El Mokni</surname><given-names>R</given-names></name><name name-style="western"><surname>Domina</surname><given-names>G</given-names></name><name name-style="western"><surname>Barone</surname><given-names>G</given-names></name></person-group> (<year>2023</year>) <article-title>New records of the genus <italic><tp:taxon-name><tp:taxon-name-part taxon-name-part-type="tribe">Orobanche</tp:taxon-name-part></tp:taxon-name></italic> L. (<tp:taxon-name><tp:taxon-name-part taxon-name-part-type="family">Orobanchaceae</tp:taxon-name-part></tp:taxon-name>) to the Tunisian flora with lectotypification of the name <italic><tp:taxon-name><tp:taxon-name-part taxon-name-part-type="genus">O.</tp:taxon-name-part><tp:taxon-name-part taxon-name-part-type="species">rapum</tp:taxon-name-part></tp:taxon-name></italic>-<italic>genistae</italic> Thuill.</article-title><source>Adansonia</source><volume>45</volume>(<issue>5</issue>): <fpage>73</fpage>–<lpage>81</lpage>. <ext-link xlink:href="10.5252/adansonia2023v45a5" ext-link-type="doi" xlink:type="simple">https://doi.org/10.5252/adansonia2023v45a5</ext-link></mixed-citation></ref><ref id="B1"><mixed-citation xmlns:xlink="http://www.w3.org/1999/xlink" xlink:type="simple"><person-group><name name-style="western"><surname>Beck-Mannagetta</surname><given-names>G</given-names></name></person-group> (<year>1930</year>) <article-title><tp:taxon-name><tp:taxon-name-part taxon-name-part-type="family">Orobanchaceae</tp:taxon-name-part></tp:taxon-name>.</article-title> In: <person-group><name name-style="western"><surname>Engler</surname><given-names>A</given-names></name></person-group> (<role>Ed.</role>) <issue-title>Das Pflanzenreich IV 261.</issue-title><source>Wilhelm Engelmann, Leipzig</source>, <fpage>1</fpage>–<lpage>348</lpage>.</mixed-citation></ref><ref id="B10"><mixed-citation xmlns:xlink="http://www.w3.org/1999/xlink" xlink:type="simple"><person-group><name name-style="western"><surname>Greuter</surname><given-names>W</given-names></name><name name-style="western"><surname>Burdet</surname><given-names>HM</given-names></name><name name-style="western"><surname>Long</surname><given-names>G</given-names></name></person-group> (<year>1989</year>) <article-title><tp:taxon-name><tp:taxon-name-part taxon-name-part-type="family">Orobanchaceae</tp:taxon-name-part></tp:taxon-name>. Editions des Conservatoire et Jardin botaniques de la Ville de Genève: Med-Checklist Trust of OPTIMA; Secrétariat Med-Checklist, Botanischer Garten &amp; Botanisches Museum Berlin-Dahlem. Genève, Berlin.</article-title><source>Med-Checklist</source><volume>4</volume>: <fpage>265</fpage>–<lpage>266</lpage>.</mixed-citation></ref><ref id="B7"><mixed-citation xmlns:xlink="http://www.w3.org/1999/xlink" xlink:type="simple"><person-group><name name-style="western"><surname>Foley</surname><given-names>M</given-names></name></person-group> (<year>2001</year>) <article-title><tp:taxon-name><tp:taxon-name-part taxon-name-part-type="family">Orobanchaceae</tp:taxon-name-part></tp:taxon-name>.</article-title> In: <person-group><name name-style="western"><surname>Castroviejo</surname><given-names>S</given-names></name></person-group> (<role>Ed.</role>) <issue-title>Flora Iberica 14.</issue-title><source>Real Jardín Botánico, CSIC, Madrid</source>, <fpage>28</fpage>–<lpage>72</lpage>.</mixed-citation></ref></ref-list></tp:taxon-treatment>
